# Supplementary material for: Herboxidiene triggers splicing repression and abiotic stress responses in plants
Source: BMC Genomics. 2017 Mar 27;18:260. doi: 10.1186/s12864-017-3656-z (PMC5369228; doi:10.1186/s12864-017-3656-z)
Supplement: Supplementary file 2 — includes information for primers used in this paper. (XLSX 14 kb) [file 12864_2017_3656_MOESM2_ESM.xlsx]

## Sheet: Sheet1
Supplementary Table. Informations for Primers used in this paper
Primer Name	Sequence 5'--3'	Purpose
HAB1 F1	TGAAGGAAAAATTGGTAGAGCC	isoform detection
HAB1 R1	TCAGGTTCTGGTCTTGAACTTTC	isoform detection
ABI1-F	CGATTTGTGGAAGAAGACCTG	isoform detection
ABI1-R	GCCAAAGCCAAATGCATCCTC	isoform detection
ABI2-F1	GGACGAAGTTTCTCCTGCAG	isoform detection
ABI2-R1	CCATCTCTGGTCGTCTACCAC	isoform detection
ABI2-F2	CTTGATGGTCGAGTCACTAATGG	isoform detection
ABI2-R2	CCAACAGTTTCCGGAGCATGAG	isoform detection
AHG1-F	GGGAAGATCTCGTAAGATGGAG	isoform detection
AHG1-R	GCTTCCTTCTTCCTCCTCTTCG	isoform detection
AHG3-F	GATGGAGCTAGGGTTCTTGGAG	isoform detection
AHG3-R	GGTACAACATCCCATAGTCCATC	isoform detection
HAB1-F	ATTGAAGGAAAAATTGGTAGAGCC	isoform detection
HAB1-R	AGGTTCTGGTCTTGAACTTTCTTTG	isoform detection
HAB2-F	GATCATGAAGGGATGAGTCCAAG	isoform detection
HAB2-R	AGCTTCAAGAACCATCCTATCAG	isoform detection
HAI1-F	ACTATTGCGGCGTTTACGATG	isoform detection
HAI1-R	GTTCAACGCAACAACCTCCATG	isoform detection
HAI2-F	GCGGGAGAAGAAGAGATATGG	isoform detection
HAI2-R	CTTTCTTATCCGACAACGCTTC	isoform detection
HAI3-F	GCAAGTGTGATCTACAAACACCG	isoform detection
HAI3-R	GGACAGTCCCAATATATGACTCG	isoform detection
SnRK2.2-F	CACCGATTATGCCGATTGATTTAC	isoform detection
SnRK2.2-R	CCTAACAATATTAGGATGTCTCAATG	isoform detection
SnRK2.3-F	GGTTCTGGTAATTTCGGTGTTGC	isoform detection
SnRK2.3-R	GGATGCCTTAGTGACCTGTGG	isoform detection
SnRK2.6-F	CGAGATTGATGAGAGACAAGCAAAG	isoform detection
SnRK2.6-R	CTTTGAATCTAACGATATTGGGATG	isoform detection
ABF1-F	ACCCATAATAGTGAGGTAATAACGT	isoform detection
ABF1-R	CTTCTTACCACGGACCGGTAAG	isoform detection
ABF2-F	GGAGAAAGTTGTAGAGAGAAGGC	isoform detection
ABF2-R	GTATATTGTTTGGTCTGCCGTG	isoform detection
ABF3-F1	GTTCTGGAGAAAGTGATTGAGAG	isoform detection
ABF3-F2	GCTTATACGATGGAACTGGAAGC	isoform detection
ABF3-R	CTGATTTTTCTGCTTTTCCATGATTTC	isoform detection
ABF4.1-F	GCTTATACATTGGAACTGGAAGC	isoform detection
ABF4.2-F	gcaaagatatcttctatcccgaacc	isoform detection
ABF4-R	CTCATTCTTCTGCATTTCCACC	isoform detection
ABH1-F	GAGCAATTGGAAAACTCTTCTCC	isoform detection
ABH1-R	CCATACAAAGGAATCTTATGAGGC	isoform detection
ABI5-F	GCATGTTTTAGCTGCGCATTC	isoform detection
ABI5-R	GTAGTGGAGAGAAGACAGAGGAG	isoform detection
AHG2-F	CGTTGGGATTCTCGTACTCAG	isoform detection
AHG2-R	CTTCATGTATGCAGGTGTTGA	isoform detection
AREB3-R	GAAGACTGTAGAGAGGAGGCAG	isoform detection
AREB3-F	CTTTTGCTTCCTGAGTCTTTCG	isoform detection
CCR2-F	GATGACAGAGCTCTTGAGACTG	isoform detection
CCR2-R	CATCCTTCATGGCTTTCTCATCC	isoform detection
SAD1-F	ATGGCGAACAATCCTTCACAG	isoform detection
SAD1-R	GGTGACATCTTCAAGAACCATG	isoform detection
SR34-F	CAAATTGATTTGAAGGTTCCTCCAAG	isoform detection
SR34-R	CACGAAACTCTGATCTCCTAGATGG	isoform detection
SR45a-F	CTCCTTATGACAAGCGTCGTG	isoform detection
SR45a-R	GCCCTGCAGAACAGAGTGATC	isoform detection
SR30--F	ATGAGTAGCCGATGGAATCGTAC	isoform detection
SR30--R	GTCCATAAATTGCATCGTCTGC	isoform detection
SR45--F	CCAAGAGGACATGGTTATGTTGAG	isoform detection
SR45-R	CTTGGAGGAGATCTATATCGTCTTG	isoform detection
RSZ21-F	CGCATTCCTCGAGTTCGATGAC	isoform detection
RSZ21-R	CCTTGGAGGAGATCTTCTTCCAC	isoform detection
SCL33-F	CAATTTATGGACCCTGCTGATG	isoform detection
SCL33-R	CCTCTGACTGGAGTTAAACTGC	isoform detection
RSZ22a-F	GCGAGTTACTGAACGTGAACTC	isoform detection
RSZ22a-R	CTGTATCTAGGAGGACTGCGAC	isoform detection
RSZ33-F	GTGCGAGATGTGGATATGAAGC	isoform detection
RSZ33-R	GATCTTACAGGTGACCTGGAGTAG	isoform detection
RS31a-F	CGCGATGCTGAAGATGCAATC	isoform detection
RS31a-R	GGAGATCTCCTTCTTCGACTGC	isoform detection
SCL30a-F	CTCATATCGTCTATCCTGAGGTGAG	isoform detection
SCL30a-R	CAAGGGGGTTTGGATTCATTCAG	isoform detection
SR34a-F	GAAAGCTCCCGATCAAGAAGC	isoform detection
SR34a-R	GGAGATTTGGACGGAGACCTC	isoform detection
RSZ-F	GTACGAGATGTGGATATGAAGCG	isoform detection
RSZ-R	CTGGTGACCTGGAATAGCTTCC	isoform detection
SCL30-newF	CCGTCAGATTCTAGAAGCAGATAC	isoform detection
SCL30-newR	GACCTTGAAACTGCTCTTCCAC	isoform detection
SR31-F	CGATACACAGGACTAAGAGACCTTC	isoform detection
SR31-R	GTGTACTTTGAGGATGAACGTGATG	isoform detection
SR34b-F	GGAGGCGTTCATCACATGATG	isoform detection
SR34b-R	CTCTACCATCACGAAACACTTGAG	isoform detection
RS40-F	GACGCAGACTTCGTGTTGAATG	isoform detection
RS40-R	GACTAGCTCCTCGGCCATAATC	isoform detection
RSZ22-F	CGAGTTACTGAGCGTGAACTTG	isoform detection
RSZ22-R	CTCCTTCTGTATCTTGGAGGAGTG	isoform detection
SCL28-F	GATCACGAATCCTCTGGTCCTTC	isoform detection
SCL28-R	GCTGCATCTTCAGCATAACGATAC	isoform detection
RS41-newF1	GGAAGATGAAAGGGATGCTGAAG	isoform detection
RS41-newR	CTTCTTGTGCCTCATATTGGATG	isoform detection
SC35-F	ATGTCGCACTTCGGAAGGTC	isoform detection
SC35-R	CCTTTCCACTGCTTTGTGAGC	isoform detection
ABI1-nF	GGAGATGAGATCAACGGCTCAG	Functional transcripts detection
ABI1-nR	CCGGATCAGGAATGATGGATGG	Functional transcripts detection
ABI2-nF	GGACGAAGTTTCTCCTGCAGTC	Functional transcripts detection
ABI2-nR	CGCACTGAAGTCACTTCTGGATC	Functional transcripts detection
AHG1-nF	GGGAAGATCTCGTAAGATGGAGG	Functional transcripts detection
AHG1-nR	CCCATCGCTTGCTAATACTAAGC	Functional transcripts detection
AHG3-nR	CCGGAATCACATACGGTTTCAAG	Functional transcripts detection
AHG3-nF	CATCCTTCGTTTCTTCAACGGAAC	Functional transcripts detection
HAB1-nF	GGAGGTTGTCATTAGATTGCCAG	Functional transcripts detection
HAB2-nF	GGATCATGAAGGGATGAGTCCAAG	Functional transcripts detection
HAB2-nR	CATAAACGTCACTTCGGGATCTG	Functional transcripts detection
HAI1-nR	GTCTGCTGATTACATACGGCTTC	Functional transcripts detection
HAI1-nF	CGTCATCAGACGGAATATTCATCC	Functional transcripts detection
HAI2-nF	GACGGATCTGAGGCCGAGATAC	Functional transcripts detection
HAI2-nR	CTTGGATTCGATCCAGCTCATC	Functional transcripts detection
HAI3-nF	GTCCAAGATACGGTGTTTCTTCG	Functional transcripts detection
HAI3-nR	GACATTGCTAAGACTCCGAGAAC	Functional transcripts detection
Snrk2.2-nF	GCTGTTAAATACATCGAGAGAGGAG	Functional transcripts detection
Snrk2.2-nR	CACCTGGTAGATTCTTCAAGAACC	Functional transcripts detection
Snrk2.3-nF	GCTTGTTGCTGTCAAGTACATCG	Functional transcripts detection
Snrk2.3-nR1	GCAGGGAGATTCTTCAAGAACC	Functional transcripts detection
Snrk2.6-nF	GAACTCGTCAAGGATATTGGCTC	Functional transcripts detection
Snrk2.6-nR1	CCATATCGTCATCTATGTCCAAGC	Functional transcripts detection
RD29AqF1	AACGACGACAAAGGAAGTGG	qPCR
RD29AqR1	CATCCTTTAATCCTCCCAACC	qPCR
RD29BqF	TATGAATCCTCTGCCGTGAGAGGTG	qPCR
RD29BqR	ACACCACTGAGATAATCCGATCCT	qPCR
MAPKKK18qF	AAGCGGCGCGTGGAGAGAGA	qPCR
MAPKKK18qR	GCTGTCCATCTCTCCGTCGC	qPCR
GAPCF	TTGGTGACAACAGGTCAAGCA	qPCR
GAPCR	AAACTTGTCGCTCAATGCAAT	qPCR
AT4G35800-F	ACTCACCCACATCTCCATCTTATTC	isoform detection
AT4G35800-R	AGATCACTTTGAAACGGTCCCT	isoform detection
AT5G11670-F	GTCGAGGCCATGGCTACCAACA	isoform detection
AT5G11670-R	CCAGGCAAGTAGGTTTTGCCATC	isoform detection
AT4G35770-F	GCGAGGAAAGCAACGACAAC	isoform detection
AT4G35770-R	CGCAGCAATGTCTGTGATCG	isoform detection
AT1G55970-F	CACAACCCCACTGCCCCTGC	isoform detection
AT1G55970-R	GGTGGCTTCAGCGGCCCTTT	isoform detection
Tub-Chinu-03F	GTCAAGAGGTTCTCAGCAGTA	RT-PCR control
Tub-Chinu-03R	TCACCTTCTTGATCCGCAGTT	RT-PCR control
